# Supplementary material for: Enzyme-Triggered Formation of Tensegrity Structures for Mechanospatial Manipulation of Hydrogels
Source: Gels. 2025 Aug 18;11(8):654. doi: 10.3390/gels11080654 (PMC12385324; doi:10.3390/gels11080654)
Supplement: Supplementary file 1 [file gels-11-00654-s001.zip]

Archive with 1 entries (1 files):
- gels-3797696-supplementary.pdf
